# Supplementary material for: Ultrarapid Microwave-Assisted Synthesis of Fluorescent Silver Coordination Polymer Nanoparticles and Its Application in Detecting Alkaline Phosphatase Activity
Source: Molecules. 2023 Feb 16;28(4):1892. doi: 10.3390/molecules28041892 (PMC9965027; doi:10.3390/molecules28041892)
Supplement: Supplementary file 1 [file molecules-28-01892-s001.zip]

Archive with 1 entries (1 files):
- molecules-2181851-supplementary.pdf
